# Supplementary material for: High Sensitivity Monitoring of VOCs in Air through FTIR Spectroscopy Using a Multipass Gas Cell Setup
Source: Sensors (Basel). 2022 Jul 27;22(15):5624. doi: 10.3390/s22155624 (PMC9370991; doi:10.3390/s22155624)
Supplement: Supplementary file 1 [file sensors-22-05624-s001.zip]

Archive with 1 entries (1 files):
- sensors-1809398-supplementary.pdf
